# Supplementary material for: Maternal Exercise Impacts Offspring Metabolic Health in Adulthood: A Systematic Review and Meta-Analysis of Animal Studies
Source: Nutrients. 2023 Jun 19;15(12):2793. doi: 10.3390/nu15122793 (PMC10303375; doi:10.3390/nu15122793)
Supplement: Supplementary file 1 [file nutrients-15-02793-s001.zip]

Archive with 2 entries (2 files):
- Supplemetary materials_proof.pdf
- Table S1 study quality_risk assessment.xlsx
